# Supplementary material for: Cellular diversity in the Drosophila midbrain revealed by single-cell transcriptomics
Source: eLife. 2018 Apr 19;7:e34550. doi: 10.7554/eLife.34550 (PMC5927767; doi:10.7554/eLife.34550)
Supplement: Figure 1—source data 1. — Zip-archive containing individual digital expression matrices of all 8 biological replicates. [file elife-34550-fig1-data1.zip]

Archive with 17 entries (16 files):
- REPLICATE7.dge.txt.gz
- __MACOSX/
- __MACOSX/._REPLICATE7.dge.txt.gz
- REPLICATE2.dge.txt.gz
- __MACOSX/._REPLICATE2.dge.txt.gz
- REPLICATE8.dge.txt.gz
- __MACOSX/._REPLICATE8.dge.txt.gz
- REPLICATE5.dge.txt.gz
- __MACOSX/._REPLICATE5.dge.txt.gz
- REPLICATE3.dge.txt.gz
- __MACOSX/._REPLICATE3.dge.txt.gz
- REPLICATE6.dge.txt.gz
- __MACOSX/._REPLICATE6.dge.txt.gz
- REPLICATE1.dge.txt.gz
- __MACOSX/._REPLICATE1.dge.txt.gz
- REPLICATE4.dge.txt.gz
- __MACOSX/._REPLICATE4.dge.txt.gz
