# Supplementary material for: Cellular diversity in the Drosophila midbrain revealed by single-cell transcriptomics
Source: eLife. 2018 Apr 19;7:e34550. doi: 10.7554/eLife.34550 (PMC5927767; doi:10.7554/eLife.34550)
Supplement: Figure 2—source data 1. — List of primer pairs and UPL probe numbers used for qPCR show in Figure 2—figure supplement 1. [file elife-34550-fig2-data1.xlsx]

## Sheet: Sheet1
Primers and UPL probes used for qPCR (Figure 2 - figure supplement 1)
Gene	Forward primer	Reverse primer	UPL probe n°
Ca-alpha1T	cacagcttttgggattggat	ttgatcatgaagaacgaacca	146
Eip93F	gcgatgtgaagtccgtcag	gatttccgggcatctagctt	49
sNPF	ggaagtccgtaaaccaatgc	aggtttcctcgggagtatgc	43
CG5830	gacgacgagcaactgaacg	tggctttaaacgatccacatc	33
Sytalpha	aaacgctatcgcctgaactg	tcgttcacgttgtccacatt	109
Bx	caaggtgatcccagccttc	ggtcgcccacacagaatc	9
bol	cggaagctgaacattgcac	ccacaattgactgcagagga	147
CG3625	acgctatcgacagggagcta	gctccaggatgatgaaaacc	60
Rbp6	gttcgataagcagaccaatcg	ccacatcttcgctttgaaatg	139
cmpy	cggattttccggtcaatgt	tcaggtgctgcaaatccat	44
CG34370	tcaaattgtatctgcagaatgagc	caggtcatcacattctcacacc	86
norpA	tcagtaccgacgtgcaaaag	ccgtttttccttgcgtctta	63
Hs3st-A	ggccagataaccatcgaaaag	tgatgctcgcattcatgg	33
SdhA	ttcgcgaggatgaatacgat	cacgagagcgtgtgcttg	165
UPL (Universal Probe Library - Roche, 04683633001 & 04869877001)
